# Supplementary material for: Efficacy of Various Complexing Agents for Displacing Biologically Important Ligands from Eu(III) and Cm(III) Complexes in Artificial Body Fluids—An In Vitro Decorporation Study
Source: Int J Mol Sci. 2025 Jul 23;26(15):7112. doi: 10.3390/ijms26157112 (PMC12346176; doi:10.3390/ijms26157112)
Supplement: Supplementary file 1 [file ijms-26-07112-s001.zip]

Archive with 1 entries (1 files):
- ijms-3725951-supplementary.pdf
